# Supplementary material for: Multimodal deep learning to predict prognosis in adult and pediatric brain tumors
Source: Commun Med (Lond). 2023 Mar 29;3:44. doi: 10.1038/s43856-023-00276-y (PMC10060397; doi:10.1038/s43856-023-00276-y)
Supplement: Supplementary file 3 — Supplementary Data 1 [file 43856_2023_276_MOESM3_ESM.xlsx]

## Sheet: BoxplotsFigure5
			Composite Scores Cross Validation (CV)
Cohort	Dataset	Model	CV_0	CV_1	CV_2	CV_3	CV_4	CV_5	CV_6	CV_7	CV_8	CV_9
Adult	Validation	FFPE	0.804	0.826	0.799	0.821	0.783	0.782	0.802	0.798	0.826	0.834
	Validation	RNA	0.813	0.754	0.787	0.809	0.802	0.793	0.886	0.82	0.783	0.847
	Validation	Early	0.821	0.82	0.812	0.844	0.835	0.787	0.861	0.832	0.833	0.86
	Validation	Late	0.827	0.827	0.829	0.828	0.832	0.792	0.863	0.833	0.836	0.854
	Validation	Joint	0.818	0.804	0.821	0.816	0.836	0.788	0.847	0.836	0.828	0.847
	Test	FFPE	0.808	0.801	0.81	0.818	0.816	0.81	0.817	0.81	0.808	0.805
	Test	RNA	0.794	0.779	0.774	0.777	0.777	0.781	0.78	0.776	0.78	0.782
	Test	Early	0.821	0.825	0.827	0.827	0.829	0.825	0.836	0.824	0.829	0.834
	Test	Late	0.817	0.802	0.827	0.831	0.818	0.816	0.822	0.807	0.822	0.827
	Test	Joint	0.814	0.817	0.81	0.799	0.804	0.817	0.825	0.824	0.808	0.822
Pediatric	Validation	FFPE	0.903	0.719	0.758	0.767	0.813
	Validation	RNA	0.937	0.849	0.92	0.915	0.913
	Validation	Early	0.91	0.848	0.882	0.904	0.856
	Validation	Late	0.938	0.86	0.914	0.785	0.887
	Validation	Joint	0.918	0.926	0.873	0.916	0.921
	Test	FFPE	0.854	0.872	0.88	0.865	0.856
	Test	RNA	0.885	0.74	0.811	0.906	0.6
	Test	Early	0.903	0.9	0.839	0.877	0.919
	Test	Late	0.913	0.865	0.823	0.874	0.806
	Test	Joint	0.857	0.883	0.846	0.862	0.834

## Sheet: CellCompositionFigure7
Normal Epithelial	Tumor cells	no label	Lymphocytes	Connective Tissue	Dead Cells	Survival
11	6	0	0	0	0	Bad
6	3	0	0	1	3	Bad
5	5	0	0	1	0	Bad
6	0	0	5	0	7	Bad
21	7	2	0	0	0	Bad
11	6	0	1	0	2	Bad
15	19	0	0	0	0	Bad
17	26	1	0	0	0	Bad
5	11	0	1	1	1	Bad
11	5	0	0	0	0	Bad
5	29	0	0	2	3	Bad
2	4	0	0	0	4	Bad
17	11	0	1	0	2	Bad
16	14	0	1	0	0	Bad
9	5	1	0	0	0	Bad
20	4	1	2	0	2	Bad
22	18	0	0	0	0	Bad
19	22	1	1	0	0	Bad
21	16	0	0	0	0	Bad
4	1	0	0	1	2	Bad
11	30	2	0	0	2	Bad
10	25	0	0	1	1	Bad
19	15	0	0	0	0	Bad
27	17	1	0	0	1	Bad
2	6	1	3	3	0	Bad
20	4	0	1	0	0	Bad
14	20	0	0	0	1	Bad
8	4	0	1	0	2	Bad
6	9	0	0	1	1	Bad
13	25	0	1	1	0	Bad
17	14	1	0	1	0	Bad
3	4	0	0	1	2	Bad
11	1	0	2	0	8	Bad
10	28	1	2	1	2	Bad
12	28	1	0	0	2	Bad
14	37	2	0	0	1	Bad
1	3	1	0	0	13	Bad
11	24	0	0	1	0	Bad
5	25	1	2	0	1	Bad
7	14	0	0	1	0	Bad
5	8	0	0	1	0	Bad
32	8	0	0	0	0	Bad
16	18	1	2	2	5	Bad
25	7	1	1	0	4	Bad
16	19	0	0	1	1	Bad
7	0	0	1	1	2	Bad
15	23	0	0	0	3	Bad
6	8	0	2	1	1	Bad
6	2	0	0	3	0	Bad
22	16	0	0	0	0	Bad
1	3	0	2	1	1	Bad
10	24	1	0	0	0	Bad
2	3	0	4	1	5	Bad
8	10	0	0	1	4	Bad
5	5	2	0	0	3	Bad
16	16	2	0	0	2	Bad
14	5	0	5	0	3	Bad
7	18	0	0	3	2	Bad
26	15	0	0	0	0	Bad
12	1	0	1	2	6	Bad
22	15	0	1	0	1	Bad
9	4	0	3	0	1	Bad
8	3	0	1	0	0	Bad
13	1	0	0	1	0	Bad
13	12	0	0	0	0	Bad
13	34	0	0	0	1	Bad
17	4	0	0	0	0	Bad
10	18	1	1	0	4	Bad
17	6	0	0	0	0	Bad
8	7	0	0	0	2	Bad
18	20	0	0	1	1	Bad
10	21	0	0	0	1	Bad
22	10	0	0	0	1	Bad
13	2	0	6	0	3	Bad
21	10	1	1	0	2	Bad
15	35	0	1	0	0	Bad
15	3	0	1	1	2	Bad
16	32	3	0	0	3	Bad
12	1	0	1	0	1	Bad
10	17	0	0	0	2	Bad
6	22	1	0	1	1	Bad
21	11	0	0	0	0	Bad
8	3	0	0	1	13	Bad
20	23	1	0	0	0	Bad
7	33	0	0	2	2	Bad
7	19	0	0	1	5	Bad
13	28	0	0	1	0	Bad
0	0	1	0	0	0	Bad
8	19	2	0	0	1	Bad
5	23	0	0	0	2	Bad
6	20	0	0	0	0	Bad
10	29	0	0	0	0	Bad
0	7	0	1	1	0	Bad
20	2	0	1	0	0	Bad
6	36	0	0	0	1	Bad
7	13	0	0	1	0	Bad
9	17	0	1	2	2	Bad
5	37	1	0	0	1	Bad
25	18	0	0	0	0	Bad
6	38	0	0	0	0	Bad
5	10	0	1	1	1	Bad
16	25	0	1	1	1	Bad
6	23	1	0	1	2	Bad
5	1	0	1	0	0	Bad
2	1	0	1	0	1	Bad
25	10	0	0	0	0	Bad
17	14	0	3	0	0	Bad
1	11	1	4	0	6	Bad
6	3	0	0	0	0	Bad
1	1	0	7	0	8	Bad
12	21	0	0	0	1	Bad
6	5	0	0	0	0	Bad
13	44	0	1	0	4	Bad
1	3	0	2	0	3	Bad
9	2	1	0	0	4	Bad
10	39	1	0	2	0	Bad
10	7	0	2	0	5	Bad
17	3	0	0	0	1	Bad
10	2	0	0	0	1	Bad
18	22	0	2	0	1	Bad
10	1	0	0	0	3	Bad
23	26	1	2	0	2	Bad
9	39	0	0	0	0	Bad
19	15	0	0	1	0	Bad
2	8	0	0	2	4	Bad
22	12	0	0	1	0	Bad
11	10	0	2	0	4	Bad
5	22	1	1	0	5	Bad
11	24	1	1	0	2	Bad
11	21	0	0	0	3	Bad
9	19	0	0	0	2	Bad
16	22	0	0	0	0	Bad
18	2	0	1	0	0	Bad
12	0	0	0	0	3	Bad
14	37	0	0	0	0	Bad
9	16	0	0	0	2	Bad
8	38	1	0	1	0	Bad
2	30	0	0	0	2	Bad
16	23	1	1	0	0	Bad
13	9	1	1	0	1	Bad
4	7	0	0	1	3	Bad
14	29	4	1	0	4	Bad
14	19	1	0	0	1	Bad
7	10	0	0	1	0	Bad
3	0	0	3	0	2	Bad
0	4	0	3	1	3	Bad
12	21	1	0	0	2	Bad
15	9	0	1	0	2	Bad
4	3	0	0	0	3	Bad
13	19	0	0	1	3	Bad
17	18	0	0	1	0	Bad
2	2	0	1	1	3	Bad
7	4	0	1	0	0	Bad
20	11	0	0	0	0	Bad
8	16	1	0	0	0	Bad
14	22	2	0	0	3	Bad
13	5	0	0	0	1	Bad
16	15	0	1	0	0	Bad
15	23	1	0	1	0	Bad
10	27	1	2	0	1	Bad
3	16	0	3	0	9	Bad
12	35	0	0	0	0	Bad
9	23	1	0	0	0	Bad
6	27	0	0	0	0	Bad
17	16	1	0	0	0	Bad
7	36	1	0	0	1	Bad
9	0	0	1	3	0	Bad
20	20	1	0	0	0	Bad
9	19	0	1	0	1	Bad
5	5	0	1	1	4	Bad
17	4	1	0	0	1	Bad
12	24	1	1	1	2	Bad
6	20	0	3	0	11	Bad
17	17	0	1	0	0	Bad
14	1	0	1	1	1	Bad
7	11	0	0	1	0	Bad
4	8	0	1	1	1	Bad
11	9	0	1	1	0	Bad
3	14	0	1	0	1	Bad
6	17	0	0	1	1	Bad
9	25	0	0	0	0	Bad
7	5	0	0	0	0	Bad
11	4	0	0	0	8	Bad
11	7	0	1	0	4	Bad
8	8	0	0	0	6	Bad
12	15	0	1	0	2	Bad
18	10	1	0	5	1	Bad
5	30	0	0	0	1	Bad
16	4	0	3	0	0	Bad
13	23	0	0	0	0	Bad
11	12	2	0	0	0	Bad
16	26	0	1	0	1	Bad
5	4	0	1	0	7	Bad
7	3	0	2	1	1	Bad
2	9	0	0	1	6	Bad
19	8	1	0	0	2	Bad
16	14	0	1	0	2	Bad
11	0	0	5	0	0	Bad
5	25	2	2	0	1	Bad
0	0	0	0	0	1	Bad
5	24	1	2	0	4	Bad
5	5	0	0	0	2	Bad
5	1	0	0	1	0	Bad
12	19	0	0	0	0	Bad
9	2	0	1	0	1	Bad
5	4	0	0	1	0	Bad
27	6	0	1	0	0	Bad
4	28	0	0	0	1	Bad
13	17	0	0	0	0	Bad
5	30	1	0	0	1	Bad
10	21	0	0	3	4	Bad
14	32	1	0	0	0	Bad
18	20	0	0	0	2	Bad
19	26	0	0	0	1	Bad
13	8	1	1	0	1	Bad
3	12	1	0	0	3	Bad
4	14	0	0	1	1	Bad
12	2	0	0	0	2	Bad
9	1	0	1	0	0	Bad
1	10	0	1	1	0	Bad
17	0	0	0	1	0	Bad
0	3	0	1	0	5	Bad
14	14	0	0	0	1	Bad
13	19	0	1	0	0	Bad
21	19	1	0	0	0	Bad
13	36	1	0	0	1	Bad
9	10	0	0	1	0	Bad
14	19	1	0	0	1	Bad
7	23	1	0	3	4	Bad
11	9	0	0	0	10	Bad
9	2	0	0	0	0	Bad
8	20	0	0	0	0	Bad
2	22	0	0	2	1	Bad
19	10	0	0	0	4	Bad
3	2	0	5	0	5	Bad
22	15	0	0	0	0	Bad
19	11	0	0	0	0	Bad
16	8	0	1	0	1	Bad
14	10	1	1	0	0	Bad
2	10	0	0	2	2	Bad
23	12	0	2	1	3	Bad
12	32	1	1	0	1	Bad
13	16	0	0	0	0	Bad
3	4	0	0	1	3	Bad
24	10	0	0	0	1	Bad
26	8	0	0	0	0	Bad
19	10	2	4	0	3	Bad
9	19	0	0	1	0	Bad
8	6	1	0	1	2	Bad
16	4	0	3	0	4	Bad
15	16	0	0	1	0	Bad
20	21	0	0	0	0	Bad
8	2	0	2	0	3	Bad
11	7	0	1	0	0	Bad
5	3	0	0	0	2	Bad
14	27	1	0	1	0	Bad
11	6	1	1	0	2	Bad
18	16	0	0	0	2	Bad
9	17	0	0	3	0	Bad
28	16	1	0	0	0	Bad
16	3	1	0	0	6	Bad
6	2	1	0	0	2	Bad
12	15	0	1	1	1	Bad
4	9	0	0	0	4	Bad
13	21	1	1	0	2	Bad
10	4	2	3	0	1	Bad
7	7	0	3	0	5	Bad
6	26	0	0	0	1	Bad
5	1	0	2	2	2	Bad
3	30	0	0	0	0	Bad
4	5	0	0	0	0	Bad
14	13	0	0	0	1	Bad
6	25	0	0	0	0	Bad
14	26	1	0	1	0	Bad
11	4	0	1	2	4	Bad
25	6	1	0	1	1	Bad
9	12	0	0	1	1	Bad
20	18	0	0	0	0	Bad
20	24	0	0	0	1	Bad
4	15	0	0	0	1	Bad
12	21	0	0	1	1	Bad
21	4	1	2	0	2	Bad
7	7	1	1	1	6	Bad
7	30	0	0	0	4	Bad
14	13	0	0	0	0	Bad
21	14	1	0	0	0	Bad
14	1	0	1	0	0	Bad
2	17	0	1	12	4	Bad
21	20	0	0	0	0	Bad
7	23	0	0	0	1	Bad
16	21	0	0	0	0	Bad
6	2	0	0	1	3	Bad
1	38	1	0	0	1	Bad
7	32	0	0	0	0	Bad
20	19	1	2	0	1	Bad
10	13	1	2	2	0	Bad
5	6	0	0	0	0	Bad
18	0	0	0	0	0	Bad
13	14	0	0	0	1	Bad
25	15	1	0	0	0	Bad
1	1	0	3	0	1	Bad
5	4	1	3	0	1	Bad
15	8	0	0	0	1	Bad
14	1	0	0	1	2	Bad
2	36	2	0	0	2	Bad
5	5	1	0	0	5	Bad
20	16	1	0	0	0	Bad
10	3	0	0	0	3	Bad
15	24	0	0	0	2	Bad
25	2	0	1	0	1	Bad
3	17	2	1	1	7	Bad
27	12	0	3	0	0	Bad
20	20	1	0	0	1	Bad
11	20	2	3	1	1	Bad
19	14	0	1	0	0	Bad
13	33	1	0	0	0	Bad
9	10	0	0	0	4	Bad
16	21	1	0	0	2	Bad
7	17	0	0	0	1	Bad
3	4	0	0	3	2	Bad
13	17	0	0	1	1	Bad
12	21	1	0	0	1	Bad
12	1	0	1	0	3	Bad
7	40	0	0	1	0	Bad
18	19	0	0	0	0	Bad
15	10	1	1	0	1	Bad
8	21	1	0	0	3	Bad
5	3	0	0	0	3	Bad
16	10	1	1	0	0	Bad
14	32	1	0	0	2	Bad
16	7	0	0	2	0	Bad
8	34	2	0	0	2	Bad
0	4	0	0	0	2	Bad
4	4	0	5	0	4	Bad
16	25	1	0	0	2	Bad
14	31	0	1	0	3	Bad
10	7	0	0	1	1	Bad
13	6	0	0	0	0	Bad
7	7	0	0	1	12	Bad
24	16	1	0	0	0	Bad
10	19	0	0	0	1	Bad
12	33	0	0	0	0	Bad
7	16	0	0	1	2	Bad
10	4	1	0	0	3	Bad
10	23	0	0	0	6	Bad
1	9	0	0	0	1	Bad
6	1	0	1	0	4	Bad
17	17	2	0	0	0	Bad
13	16	0	1	0	1	Bad
6	4	0	0	1	0	Bad
17	11	1	0	0	0	Bad
6	31	0	0	0	0	Bad
6	7	0	0	0	0	Bad
1	0	0	0	0	1	Bad
12	12	0	1	2	1	Bad
10	29	0	1	0	0	Bad
17	1	0	1	1	3	Bad
20	12	0	0	0	1	Bad
5	36	0	0	1	6	Bad
15	14	0	0	1	3	Bad
7	27	3	0	1	2	Bad
12	21	0	0	1	1	Bad
3	19	0	0	0	0	Bad
1	11	0	0	0	4	Bad
26	9	1	0	0	2	Bad
5	12	0	4	2	1	Bad
12	32	0	1	1	1	Bad
21	19	0	0	0	0	Bad
9	18	2	0	1	1	Bad
5	7	0	1	0	0	Bad
2	1	0	0	0	1	Bad
9	26	2	0	0	0	Bad
8	2	0	1	0	0	Bad
9	16	0	1	1	0	Bad
0	0	0	0	0	1	Bad
6	25	1	0	0	2	Bad
10	11	0	1	1	1	Bad
6	6	0	2	1	0	Bad
17	17	1	0	0	0	Bad
7	32	0	0	0	0	Bad
9	9	2	0	2	3	Bad
13	5	0	0	0	0	Bad
7	20	0	0	0	1	Bad
17	16	0	1	0	0	Bad
0	0	1	3	0	2	Bad
8	21	1	0	1	1	Bad
21	20	1	1	0	0	Bad
4	0	0	0	4	7	Bad
14	15	0	1	0	0	Bad
4	3	1	0	1	0	Bad
17	18	2	2	0	0	Bad
12	15	0	0	0	1	Bad
12	13	0	2	0	3	Bad
19	15	1	1	0	0	Bad
21	12	0	0	1	2	Bad
18	1	0	1	0	1	Bad
0	3	0	0	1	5	Bad
7	16	0	0	0	4	Bad
13	17	0	0	0	0	Bad
7	10	0	0	0	1	Bad
13	23	0	0	0	1	Bad
9	10	0	0	0	4	Bad
17	7	0	1	1	1	Bad
11	2	0	2	0	0	Bad
2	9	0	0	0	2	Bad
5	22	0	0	1	1	Bad
18	16	0	0	0	1	Bad
9	12	0	2	0	3	Bad
5	20	4	0	0	5	Bad
20	24	0	0	0	3	Bad
0	0	0	1	0	5	Bad
14	1	0	0	0	0	Bad
14	11	0	1	1	2	Bad
6	13	1	1	1	5	Bad
10	14	2	0	0	7	Bad
6	7	0	1	1	5	Bad
4	15	0	0	1	1	Bad
5	26	1	0	0	1	Bad
12	24	0	0	1	0	Bad
29	2	3	2	1	2	Bad
12	14	0	0	0	0	Bad
22	3	0	0	0	2	Bad
12	5	1	1	0	2	Bad
10	12	0	0	0	0	Bad
19	6	0	0	0	1	Bad
10	25	0	0	0	0	Bad
9	10	0	1	0	0	Bad
16	17	0	0	1	1	Bad
12	24	1	0	0	2	Bad
4	3	0	2	4	0	Bad
8	24	2	1	0	0	Bad
3	32	1	0	4	3	Bad
6	5	0	0	1	7	Bad
1	7	0	0	0	2	Bad
11	15	0	0	0	1	Bad
12	0	0	1	0	3	Bad
26	11	1	1	0	0	Bad
17	0	0	1	1	1	Bad
8	26	0	0	1	1	Bad
0	23	0	1	0	3	Bad
2	5	0	0	0	2	Bad
12	18	2	2	4	0	Bad
6	22	0	1	0	1	Bad
3	3	2	0	0	7	Bad
5	4	0	0	0	1	Bad
1	2	0	6	0	4	Bad
17	18	0	0	0	0	Bad
21	5	1	0	0	1	Bad
2	2	0	1	0	2	Bad
6	21	0	0	0	6	Bad
17	24	2	1	0	2	Bad
23	8	0	5	0	0	Bad
19	13	0	0	0	1	Bad
7	20	0	1	1	2	Bad
11	2	0	1	3	0	Bad
34	4	0	0	0	0	Bad
19	20	0	0	1	1	Bad
6	12	1	0	0	8	Bad
14	5	0	0	1	3	Bad
17	11	2	1	0	1	Bad
13	3	0	3	0	3	Bad
1	7	1	0	0	1	Bad
9	1	1	0	0	3	Bad
14	25	0	0	0	0	Bad
4	23	1	1	0	1	Bad
20	7	0	0	0	0	Bad
11	22	1	0	0	0	Bad
15	29	0	0	0	4	Bad
14	4	0	0	1	2	Bad
19	20	0	0	1	0	Bad
18	19	1	0	0	1	Bad
2	34	0	1	0	0	Bad
8	5	1	7	2	4	Bad
9	15	1	2	0	6	Bad
12	0	1	6	0	4	Bad
9	30	0	0	0	1	Bad
11	17	0	0	0	0	Bad
21	19	0	1	0	0	Bad
14	32	0	0	0	2	Bad
3	24	1	0	0	1	Bad
9	31	1	1	0	1	Bad
17	20	0	0	2	1	Bad
5	2	0	0	0	0	Bad
18	21	0	0	0	0	Bad
16	39	1	0	0	0	Bad
15	16	1	0	1	2	Bad
12	29	1	2	0	2	Bad
5	8	2	0	4	4	Bad
16	16	0	1	1	1	Bad
13	23	0	0	0	0	Bad
15	14	1	0	2	0	Bad
10	35	0	0	0	2	Bad
15	5	0	0	0	0	Bad
10	2	0	0	0	1	Bad
16	16	0	0	1	2	Bad
5	33	0	0	0	0	Bad
4	9	0	0	1	0	Bad
2	17	0	0	0	5	Bad
5	14	1	0	1	0	Bad
4	36	1	0	0	1	Bad
3	1	0	0	0	2	Bad
15	4	0	0	1	2	Bad
6	12	0	0	0	0	Bad
22	23	0	0	0	0	Bad
14	3	0	0	1	1	Bad
10	13	0	0	0	0	Bad
3	9	0	0	1	2	Bad
4	3	0	1	0	1	Bad
3	31	1	0	0	1	Bad
7	33	1	0	0	1	Bad
7	7	0	0	0	1	Bad
13	12	2	1	0	3	Bad
19	13	1	0	0	0	Bad
7	14	0	0	1	1	Bad
14	22	0	0	0	0	Bad
13	30	0	1	0	0	Bad
15	18	1	0	1	0	Bad
12	26	0	1	1	1	Bad
5	5	0	1	0	0	Bad
20	21	1	0	0	1	Bad
1	4	0	0	1	3	Bad
3	8	0	0	4	4	Bad
8	0	1	3	0	1	Bad
0	2	0	0	0	1	Bad
0	2	0	6	0	6	Bad
7	13	0	0	0	1	Bad
13	2	1	0	0	1	Bad
14	10	0	2	1	0	Bad
7	12	0	0	0	0	Bad
6	0	0	1	0	0	Bad
14	7	1	0	0	2	Bad
5	0	0	0	1	2	Bad
13	22	0	0	1	0	Bad
9	11	1	0	1	11	Bad
4	29	0	0	0	0	Bad
29	18	0	0	0	3	Bad
2	9	0	0	0	0	Bad
9	26	0	0	1	0	Bad
11	3	0	0	0	1	Bad
15	13	0	0	0	4	Bad
24	15	0	0	0	0	Bad
16	19	0	0	0	1	Bad
13	19	0	0	0	1	Bad
10	17	1	0	0	1	Bad
8	24	2	0	0	0	Bad
12	9	0	0	0	0	Bad
10	4	2	0	1	4	Bad
8	4	0	2	1	0	Bad
2	21	0	0	0	0	Bad
7	1	1	9	0	4	Bad
8	21	1	0	0	2	Bad
2	22	1	1	0	1	Bad
19	31	0	0	0	0	Bad
12	25	0	0	1	0	Bad
9	12	2	0	2	8	Bad
15	14	1	0	0	1	Bad
17	8	3	1	0	1	Bad
10	19	0	1	0	0	Bad
10	15	1	1	0	2	Bad
15	11	1	0	0	1	Bad
27	27	0	0	0	1	Bad
10	19	0	0	0	1	Bad
4	25	1	0	0	2	Bad
7	2	0	0	0	1	Bad
9	7	2	0	0	3	Bad
7	21	0	1	0	1	Bad
23	12	0	0	0	1	Bad
8	30	0	0	1	2	Bad
1	3	0	1	0	2	Bad
11	29	1	0	0	0	Bad
6	7	0	1	1	1	Bad
9	14	0	0	0	3	Bad
21	2	0	0	1	1	Bad
6	8	0	1	0	1	Bad
20	9	0	2	0	0	Bad
10	1	0	0	0	5	Bad
17	23	0	0	0	0	Bad
12	1	0	0	1	0	Bad
7	21	1	0	2	1	Bad
1	5	0	0	0	14	Bad
1	12	0	1	3	1	Bad
4	33	0	0	0	1	Bad
19	11	1	0	0	0	Bad
10	24	0	0	0	2	Bad
1	15	1	0	0	3	Bad
0	1	0	0	1	3	Bad
0	6	0	6	0	0	Bad
19	8	1	1	0	3	Bad
31	6	0	0	0	1	Bad
9	21	0	0	1	2	Bad
10	9	0	3	1	3	Bad
9	19	0	0	0	0	Bad
3	24	4	2	1	6	Bad
22	14	1	0	0	0	Bad
6	34	1	0	0	0	Bad
11	1	0	1	0	2	Bad
6	3	0	1	0	1	Bad
15	7	0	1	0	1	Bad
4	6	0	0	1	1	Bad
8	8	0	2	0	0	Bad
12	25	0	2	1	0	Bad
17	17	0	0	2	1	Bad
19	19	1	0	1	1	Bad
12	27	1	0	0	1	Bad
16	10	0	0	0	0	Bad
13	11	1	0	1	1	Bad
1	0	1	0	0	3	Bad
9	14	0	0	0	2	Bad
0	0	0	0	0	6	Bad
11	2	0	0	1	1	Bad
2	1	0	3	1	2	Bad
20	21	0	0	0	1	Bad
12	7	1	0	0	2	Bad
25	11	1	0	0	0	Bad
14	18	0	0	0	1	Bad
2	4	0	0	0	3	Bad
17	33	0	1	0	1	Bad
1	0	0	2	0	3	Bad
8	6	0	0	0	0	Bad
5	0	0	0	0	2	Bad
1	26	0	2	0	7	Bad
17	21	1	1	0	1	Bad
10	39	0	0	1	1	Bad
17	27	1	0	0	0	Bad
9	6	2	0	0	0	Bad
8	9	0	2	1	2	Bad
21	23	0	0	1	0	Bad
5	5	0	0	0	2	Bad
19	7	0	0	0	2	Bad
12	13	0	0	0	2	Bad
9	14	0	1	0	5	Bad
8	2	0	1	0	0	Bad
28	0	0	2	0	0	Bad
24	1	2	1	0	3	Bad
4	40	0	0	0	2	Bad
5	30	0	3	0	4	Bad
16	29	0	0	0	0	Bad
9	30	2	0	1	0	Bad
9	10	2	0	0	1	Bad
17	3	0	0	2	4	Bad
3	8	1	0	2	6	Bad
12	1	0	0	0	1	Bad
9	22	0	1	1	1	Bad
15	15	0	0	0	2	Bad
21	30	0	0	0	1	Bad
2	3	0	0	0	1	Bad
10	32	0	0	0	0	Bad
10	27	0	0	0	0	Bad
4	6	0	0	0	2	Bad
22	8	0	0	0	2	Bad
21	6	1	2	0	2	Bad
18	16	0	0	2	0	Bad
15	9	0	0	0	4	Bad
9	20	0	0	0	0	Bad
17	12	0	1	1	3	Bad
13	13	0	1	2	0	Bad
6	2	0	0	0	1	Bad
13	8	0	0	0	3	Bad
13	19	1	3	0	4	Bad
8	15	0	1	0	5	Bad
5	0	0	1	1	1	Bad
10	2	1	1	0	1	Bad
15	25	0	0	1	0	Bad
15	5	0	1	0	1	Bad
5	5	0	0	0	4	Bad
13	22	0	0	0	1	Bad
12	12	0	0	0	1	Bad
10	7	0	0	0	0	Bad
16	15	0	1	0	0	Bad
13	2	0	0	1	0	Bad
9	33	0	0	0	1	Bad
7	3	0	0	0	0	Bad
17	7	1	0	0	3	Bad
7	18	1	2	1	0	Bad
11	3	0	3	2	2	Bad
9	2	0	0	0	3	Bad
8	1	0	0	1	1	Bad
6	23	0	0	3	1	Bad
3	2	0	0	1	1	Bad
11	35	2	0	0	0	Bad
6	8	1	2	0	0	Bad
12	18	0	1	0	0	Bad
12	17	0	0	1	1	Bad
6	4	0	0	2	3	Bad
13	4	0	0	0	0	Bad
18	14	0	0	0	0	Bad
10	13	0	1	1	3	Bad
21	17	0	0	0	0	Bad
0	0	0	0	2	2	Bad
11	5	0	0	0	2	Bad
11	15	0	1	1	10	Bad
17	11	0	1	0	0	Bad
9	25	0	1	1	1	Bad
17	12	0	0	1	0	Bad
7	4	0	0	0	0	Bad
16	29	0	0	0	0	Bad
16	29	2	0	0	0	Bad
19	8	0	0	0	0	Bad
4	50	0	0	0	1	Bad
7	25	1	0	3	1	Bad
17	16	0	0	0	0	Bad
12	26	2	0	0	3	Bad
1	1	0	0	1	5	Bad
8	18	0	2	0	2	Bad
13	17	0	1	0	1	Bad
6	7	0	0	2	11	Bad
15	11	0	0	0	0	Bad
5	0	0	0	1	1	Bad
15	30	0	0	0	0	Bad
2	2	0	2	0	2	Bad
14	6	1	2	1	2	Bad
11	40	0	0	0	0	Bad
9	4	0	0	1	10	Bad
10	26	1	1	2	0	Bad
19	29	0	1	0	0	Bad
0	1	0	0	0	3	Bad
4	14	1	0	0	6	Bad
27	18	0	2	0	1	Bad
16	10	1	0	0	0	Bad
12	5	0	0	0	1	Bad
5	6	0	1	0	2	Bad
11	15	1	0	0	1	Bad
25	15	1	0	0	0	Bad
9	8	1	0	0	1	Bad
8	17	0	1	0	1	Bad
11	29	2	0	0	2	Bad
9	20	1	2	0	13	Bad
20	12	1	1	0	2	Bad
0	0	0	1	0	9	Bad
24	8	0	1	2	0	Bad
29	16	0	0	0	0	Bad
2	4	1	0	0	6	Bad
22	10	0	0	0	0	Bad
11	32	0	1	0	0	Bad
5	31	1	0	1	1	Bad
1	4	0	6	0	2	Bad
6	1	0	1	0	2	Bad
12	12	0	0	1	4	Bad
9	17	1	0	0	0	Bad
7	29	0	0	2	2	Bad
28	12	0	4	0	1	Bad
16	18	0	0	0	5	Bad
10	6	0	0	2	1	Bad
8	13	1	0	0	6	Bad
17	13	0	0	0	0	Bad
16	10	1	0	0	0	Bad
5	34	0	0	1	1	Bad
13	2	1	0	0	3	Bad
8	34	1	0	0	2	Bad
18	23	1	0	0	0	Bad
16	13	3	0	0	0	Bad
15	5	1	0	1	0	Bad
26	24	0	0	0	0	Bad
4	13	0	1	1	0	Bad
6	5	0	0	0	2	Bad
10	9	0	3	0	2	Bad
6	9	0	0	1	0	Bad
19	25	1	0	0	0	Bad
8	3	0	0	0	2	Bad
25	7	0	2	0	0	Bad
19	11	0	0	0	0	Bad
7	24	0	0	0	1	Bad
3	2	0	0	0	1	Bad
4	32	0	0	0	5	Bad
9	7	0	1	0	1	Bad
8	41	0	0	0	0	Bad
13	14	0	0	0	0	Bad
7	3	0	1	0	0	Bad
5	23	0	0	1	2	Bad
28	11	0	0	0	0	Bad
12	1	1	0	3	3	Bad
22	1	0	1	0	0	Bad
22	25	1	0	0	1	Bad
3	5	0	0	2	3	Bad
4	9	0	0	1	4	Bad
8	16	0	1	0	0	Bad
5	10	0	0	0	2	Bad
14	30	0	1	0	1	Bad
14	16	1	0	0	1	Bad
5	39	1	0	0	1	Bad
24	16	0	0	0	0	Bad
23	24	0	0	0	0	Bad
15	37	4	0	0	0	Bad
11	24	0	0	1	5	Bad
5	10	0	1	0	1	Bad
3	9	0	1	1	1	Bad
3	15	0	0	0	4	Bad
3	7	0	1	0	2	Bad
17	27	0	1	0	0	Bad
3	16	0	0	0	9	Bad
19	6	1	0	0	2	Bad
19	12	0	0	0	0	Bad
0	1	0	8	0	1	Bad
7	21	0	0	1	3	Bad
3	11	0	0	0	7	Bad
19	18	1	0	2	0	Bad
10	3	1	1	1	3	Bad
5	17	1	0	0	3	Bad
12	2	0	2	0	1	Bad
13	8	0	1	1	0	Bad
27	14	0	0	0	0	Bad
11	26	0	1	1	1	Bad
3	7	0	0	1	0	Bad
24	18	0	0	0	1	Bad
19	5	0	2	0	1	Bad
11	12	0	1	2	2	Bad
22	8	1	1	0	1	Bad
9	9	1	0	0	1	Bad
6	6	0	0	0	0	Bad
10	8	0	1	0	5	Bad
8	23	0	0	0	1	Bad
8	24	2	0	0	0	Bad
9	19	0	0	1	4	Bad
17	30	0	0	0	0	Bad
6	8	0	0	0	1	Bad
17	16	0	0	0	0	Bad
15	9	0	0	0	1	Bad
14	14	0	0	0	0	Bad
11	24	1	0	0	1	Bad
15	10	0	0	1	0	Bad
15	9	0	0	0	8	Bad
8	25	2	2	0	0	Bad
4	16	0	1	0	3	Bad
7	28	0	0	0	0	Bad
1	46	0	0	0	2	Bad
15	20	1	0	0	3	Bad
1	1	0	1	0	5	Bad
34	12	0	0	0	0	Bad
5	8	0	0	1	1	Bad
7	7	0	0	1	8	Bad
7	13	1	1	0	0	Bad
17	3	0	3	0	8	Bad
6	40	0	2	0	0	Bad
19	7	0	1	0	0	Bad
11	1	0	3	0	5	Bad
3	12	1	0	2	2	Bad
7	5	0	0	1	1	Bad
5	35	0	0	0	0	Bad
19	19	0	0	0	2	Bad
9	5	1	0	0	5	Bad
2	2	0	2	0	3	Bad
8	3	0	0	1	0	Bad
5	12	0	0	2	2	Bad
16	18	2	0	2	1	Bad
12	20	0	0	0	2	Bad
15	13	0	2	0	2	Bad
10	20	0	0	0	2	Bad
12	24	0	0	0	0	Bad
14	27	1	1	0	0	Bad
3	6	0	0	2	1	Bad
11	18	0	0	0	0	Bad
8	4	0	4	1	3	Bad
2	4	0	0	3	3	Bad
5	16	0	2	0	6	Bad
8	8	0	0	1	0	Bad
11	14	0	1	0	4	Bad
14	20	0	0	0	0	Bad
22	2	2	1	0	2	Bad
18	18	0	0	0	0	Bad
17	21	1	0	0	0	Bad
3	5	1	0	1	5	Bad
7	14	0	2	1	1	Bad
6	3	1	1	0	2	Bad
22	17	0	0	0	0	Bad
0	7	0	0	0	2	Bad
13	6	0	1	0	3	Bad
7	25	0	0	0	3	Bad
12	13	0	0	1	1	Bad
11	12	0	1	2	3	Bad
20	7	0	0	0	1	Bad
2	1	1	0	0	4	Bad
11	2	0	1	1	1	Bad
9	26	1	0	0	4	Bad
18	7	0	0	0	0	Bad
7	28	2	3	0	4	Bad
9	5	0	2	1	0	Bad
1	1	0	1	0	3	Bad
10	24	0	1	0	0	Bad
12	0	0	1	0	1	Bad
7	32	1	1	0	1	Bad
11	29	1	0	0	0	Bad
3	28	0	1	1	8	Bad
18	7	0	0	0	3	Bad
8	9	0	0	0	4	Bad
0	3	0	2	3	1	Bad
5	3	1	1	1	1	Bad
0	1	0	0	0	5	Bad
15	6	0	0	0	1	Bad
16	5	0	0	0	2	Bad
0	6	0	0	3	2	Bad
14	16	0	0	0	1	Bad
10	26	1	0	1	2	Bad
9	1	1	0	0	0	Bad
17	1	1	3	1	1	Bad
7	0	0	1	0	1	Bad
19	16	0	0	0	2	Bad
11	27	1	1	1	1	Bad
2	3	0	2	0	2	Bad
10	23	1	1	0	0	Bad
2	20	2	0	0	3	Bad
19	18	0	1	0	0	Bad
5	0	1	0	1	2	Bad
17	11	0	1	2	2	Bad
21	1	0	1	0	0	Bad
13	12	1	0	0	0	Bad
21	14	0	0	0	0	Bad
5	4	0	0	1	0	Bad
8	8	0	2	5	0	Bad
8	16	0	0	0	1	Bad
18	18	0	0	2	0	Bad
10	8	1	3	0	2	Bad
7	7	0	1	2	2	Bad
9	28	0	0	0	0	Bad
19	22	0	0	0	0	Bad
21	21	2	0	0	1	Bad
4	6	0	0	1	7	Bad
9	25	0	0	0	0	Bad
3	4	0	1	0	0	Bad
7	8	0	0	3	0	Bad
3	27	1	1	1	3	Bad
4	15	1	0	1	8	Bad
12	22	0	0	0	0	Bad
9	9	0	1	3	3	Bad
6	3	0	1	3	0	Bad
3	1	0	0	0	8	Bad
17	28	0	0	1	0	Bad
6	12	1	3	2	9	Bad
23	10	1	0	1	2	Bad
2	0	0	1	0	3	Bad
0	22	0	1	3	5	Bad
12	10	0	0	0	0	Bad
13	8	0	0	1	6	Bad
6	6	1	1	0	0	Bad
8	12	2	5	0	3	Bad
12	25	2	2	0	4	Bad
14	2	0	1	0	2	Bad
9	26	0	0	0	1	Bad
16	20	0	0	0	0	Bad
12	4	0	1	0	1	Bad
2	5	1	5	1	10	Bad
11	3	0	0	0	2	Bad
15	13	0	0	0	1	Bad
2	8	1	0	1	3	Bad
10	7	0	1	0	0	Bad
13	18	0	0	0	4	Bad
16	9	1	0	0	4	Bad
6	8	0	2	0	1	Bad
3	4	0	1	0	1	Bad
11	25	0	0	0	0	Bad
0	3	1	0	1	8	Bad
12	10	0	0	0	0	Bad
12	9	0	0	0	2	Bad
0	42	2	0	1	1	Bad
4	9	0	0	2	1	Bad
6	13	0	0	0	0	Bad
9	4	0	0	1	2	Bad
3	3	1	1	1	10	Bad
9	5	0	0	1	1	Bad
11	2	0	1	0	3	Bad
8	24	0	0	1	1	Bad
9	21	1	1	1	4	Bad
19	26	0	0	0	1	Bad
13	3	0	1	0	1	Bad
8	34	4	0	1	3	Bad
21	14	1	0	1	1	Bad
21	17	0	0	0	0	Bad
13	19	2	0	0	1	Bad
5	14	1	1	2	2	Bad
21	24	0	0	0	0	Bad
20	24	0	0	0	1	Bad
1	2	0	0	0	0	Bad
9	10	1	0	0	2	Bad
22	14	0	0	2	0	Bad
11	30	0	0	0	0	Bad
5	26	3	0	1	3	Bad
14	16	1	0	0	1	Bad
0	0	0	2	1	2	Bad
10	13	0	1	0	1	Bad
11	4	0	2	0	1	Bad
10	15	0	0	0	2	Bad
15	6	2	1	0	5	Bad
4	25	0	0	1	0	Bad
12	21	1	1	2	0	Bad
19	5	0	0	0	2	Bad
9	13	1	0	1	2	Bad
7	5	0	0	1	1	Bad
12	26	0	0	0	0	Bad
19	15	0	1	0	2	Bad
4	1	0	1	0	0	Bad
29	5	0	0	2	1	Bad
15	8	0	4	0	1	Bad
11	21	0	0	1	6	Bad
7	36	1	1	1	1	Bad
13	2	0	0	0	0	Bad
6	6	0	0	0	0	Bad
30	11	0	0	0	0	Bad
17	10	0	1	0	0	Bad
6	0	0	0	0	1	Bad
5	7	1	0	0	4	Bad
17	19	0	0	1	1	Bad
17	22	0	0	0	0	Bad
18	15	0	1	1	0	Bad
12	12	2	0	0	1	Bad
1	9	1	0	2	8	Bad
9	18	0	0	1	3	Bad
7	11	0	0	1	3	Bad
16	20	1	0	0	0	Bad
22	16	1	0	0	0	Bad
12	10	0	1	0	1	Bad
10	2	0	1	0	2	Bad
7	11	0	0	1	0	Bad
20	1	0	0	0	2	Bad
23	18	0	0	0	0	Bad
8	1	0	1	1	9	Bad
10	17	0	1	2	7	Bad
18	19	0	0	0	0	Bad
8	20	1	0	0	3	Bad
7	3	0	0	2	1	Bad
8	14	1	0	1	1	Bad
9	6	0	0	0	1	Bad
6	19	1	0	0	2	Bad
12	11	0	1	0	8	Bad
10	1	1	1	0	6	Bad
22	9	1	0	0	3	Bad
12	18	0	0	1	2	Bad
9	4	0	0	0	0	Bad
0	8	0	0	0	1	Bad
9	16	0	0	0	0	Bad
6	17	0	0	1	0	Bad
11	6	0	0	0	0	Bad
24	22	0	0	0	2	Bad
11	24	0	2	0	4	Bad
3	4	0	2	2	0	Bad
6	6	0	0	0	0	Bad
18	17	1	0	2	1	Bad
11	33	0	0	0	0	Bad
4	3	0	3	1	0	Bad
7	30	1	1	0	0	Bad
6	4	0	1	0	0	Bad
9	1	0	1	0	2	Bad
19	26	1	0	1	2	Bad
10	0	0	0	0	0	Bad
12	24	0	0	0	0	Bad
14	24	1	0	0	0	Bad
12	19	0	0	1	2	Bad
15	20	0	0	0	0	Bad
15	25	0	2	1	4	Bad
16	32	0	0	0	3	Bad
7	28	1	0	0	2	Bad
14	14	0	0	0	2	Bad
3	0	0	2	1	2	Bad
5	5	0	0	0	3	Bad
14	27	0	0	1	3	Bad
15	17	0	2	0	1	Bad
30	16	1	0	1	0	Bad
17	10	0	1	0	1	Bad
3	3	0	0	0	0	Bad
13	22	1	0	0	1	Bad
14	25	0	0	0	0	Bad
1	3	1	0	3	2	Bad
6	7	1	0	0	1	Bad
0	4	0	0	0	2	Bad
13	0	0	1	0	0	Bad
8	19	0	0	0	2	Bad
3	13	1	2	1	16	Bad
16	11	0	1	0	1	Bad
17	16	0	0	0	0	Bad
4	31	1	0	0	3	Bad
0	0	0	0	0	1	Bad
7	1	1	3	1	2	Bad
13	13	0	0	1	4	Bad
7	15	0	0	1	0	Bad
0	2	0	2	0	6	Bad
25	16	0	0	3	0	Bad
6	30	1	0	1	2	Bad
5	1	1	4	0	1	Bad
5	26	0	0	2	2	Bad
14	18	0	1	0	0	Bad
17	21	2	0	0	0	Bad
11	2	0	1	1	0	Bad
11	6	0	2	0	2	Bad
18	21	0	0	0	0	Bad
3	3	0	1	0	2	Bad
6	18	1	1	5	0	Bad
7	23	2	0	2	0	Bad
25	14	0	0	0	0	Bad
0	12	0	2	0	10	Bad
15	18	0	0	1	2	Bad
1	0	0	4	0	4	Bad
3	13	1	2	0	1	Bad
5	6	0	1	1	0	Bad
12	13	1	0	0	1	Bad
6	35	1	0	0	0	Bad
10	21	0	0	0	0	Bad
19	24	0	0	0	0	Bad
28	20	0	0	0	0	Bad
15	26	0	0	0	1	Bad
10	23	0	0	1	0	Bad
13	18	1	0	2	4	Bad
14	33	0	0	0	0	Bad
26	20	0	0	0	1	Bad
4	3	1	0	0	1	Bad
13	23	0	1	0	3	Bad
7	32	0	0	0	0	Bad
28	12	0	0	0	0	Bad
10	11	0	1	0	4	Bad
0	1	0	0	1	4	Bad
23	21	0	0	0	0	Bad
8	4	0	3	0	2	Bad
5	1	0	0	2	0	Bad
5	2	1	0	4	2	Bad
8	4	1	1	1	2	Bad
28	18	0	0	0	0	Bad
7	11	0	1	1	2	Bad
5	15	0	2	0	1	Bad
16	26	1	0	0	1	Bad
21	19	0	0	0	0	Bad
16	21	2	1	0	0	Bad
9	24	0	0	0	2	Bad
6	36	1	1	0	0	Bad
6	4	1	2	0	1	Bad
3	3	0	0	1	4	Bad
6	29	1	1	0	1	Bad
13	22	1	0	0	0	Bad
10	0	0	0	0	0	Bad
6	20	0	0	0	1	Bad
10	38	0	0	0	0	Bad
21	11	1	0	0	0	Bad
13	8	0	0	0	1	Bad
14	8	0	0	0	0	Bad
7	4	0	0	1	0	Bad
17	15	0	0	2	0	Bad
8	3	0	0	0	2	Bad
16	25	0	1	0	3	Bad
15	14	0	1	0	0	Bad
14	23	0	1	1	1	Bad
17	13	0	1	1	2	Bad
4	32	2	0	0	0	Bad
13	28	0	0	0	0	Bad
8	2	0	2	0	0	Bad
5	18	0	0	0	1	Bad
7	7	0	0	0	0	Bad
4	1	0	1	1	4	Bad
13	26	2	1	0	0	Bad
12	32	2	0	0	3	Bad
8	4	0	0	1	1	Bad
2	10	2	0	0	2	Bad
18	22	0	0	1	0	Bad
12	3	4	0	0	3	Bad
16	11	0	1	0	3	Bad
9	2	0	0	1	0	Bad
3	0	0	0	0	6	Bad
5	36	0	0	0	0	Bad
9	4	0	3	6	1	Bad
10	3	0	0	0	0	Bad
7	4	0	0	0	1	Bad
19	24	0	0	0	0	Bad
2	23	0	0	1	0	Bad
11	25	0	0	0	1	Bad
0	8	0	1	0	1	Bad
5	7	0	0	1	6	Bad
16	15	0	1	1	0	Bad
16	26	0	0	0	1	Bad
30	9	1	0	1	0	Bad
13	8	2	3	0	2	Bad
8	8	2	1	0	2	Bad
15	23	1	1	0	1	Bad
13	20	0	0	1	0	Bad
5	0	0	0	0	0	Bad
3	26	0	0	0	4	Bad
6	17	2	0	0	0	Bad
23	11	0	1	1	1	Bad
5	21	0	0	2	2	Bad
9	13	0	0	1	4	Bad
12	3	1	0	3	1	Bad
12	2	0	4	0	2	Bad
9	15	1	1	0	0	Bad
8	17	1	2	3	0	Bad
2	9	0	0	1	1	Bad
0	0	0	1	0	1	Bad
7	4	0	0	2	9	Bad
11	26	0	0	1	2	Bad
8	28	0	0	1	0	Bad
8	25	0	0	0	2	Bad
13	1	0	0	0	3	Bad
0	4	0	1	0	3	Bad
14	24	0	3	0	3	Bad
2	38	0	0	0	2	Bad
7	31	4	0	0	2	Bad
8	2	0	1	1	1	Bad
5	3	1	0	0	2	Bad
11	20	0	0	0	2	Bad
6	22	0	1	0	1	Bad
11	3	2	1	1	4	Bad
12	33	0	0	0	1	Bad
7	1	0	0	0	4	Bad
22	15	0	0	0	1	Bad
14	14	0	0	1	0	Bad
4	2	0	0	0	1	Bad
12	8	0	0	1	5	Bad
14	3	0	1	0	1	Bad
5	35	0	0	0	1	Bad
32	16	0	0	0	0	Bad
14	8	0	0	0	3	Bad
8	22	0	0	0	2	Bad
22	1	0	5	0	3	Bad
27	16	0	0	0	0	Bad
15	3	1	0	0	3	Bad
13	4	0	0	1	6	Bad
3	0	0	4	1	0	Bad
10	8	0	2	0	0	Bad
4	4	0	0	0	1	Bad
15	13	0	2	1	2	Bad
11	22	0	2	0	4	Bad
35	9	0	0	0	0	Bad
18	11	0	0	0	1	Bad
11	25	1	0	0	1	Bad
9	1	0	0	0	2	Bad
13	22	1	0	0	0	Bad
16	20	0	0	0	3	Bad
14	20	0	1	1	0	Bad
0	0	0	1	0	2	Bad
9	2	0	1	0	0	Bad
13	4	0	0	0	1	Bad
9	30	0	0	0	0	Bad
15	0	0	2	0	0	Bad
14	13	0	0	0	1	Bad
14	15	0	0	0	1	Bad
9	8	0	0	0	1	Bad
8	3	0	1	0	0	Bad
2	2	0	0	0	6	Bad
3	7	0	0	0	2	Bad
10	26	0	0	0	0	Bad
14	16	1	1	1	1	Bad
8	12	1	0	0	0	Bad
6	35	0	0	0	0	Bad
0	0	0	2	0	7	Bad
11	22	0	0	3	1	Bad
17	14	1	0	1	2	Bad
27	3	1	0	3	0	Bad
2	7	0	0	1	2	Bad
3	24	0	4	1	4	Bad
26	9	0	0	0	2	Bad
6	16	0	0	3	0	Bad
15	15	0	1	0	1	Bad
13	22	1	1	0	2	Bad
6	29	1	0	3	1	Bad
13	10	1	0	1	1	Bad
8	4	0	1	2	1	Bad
41	6	0	0	0	0	Bad
5	9	0	1	0	0	Bad
7	8	0	1	2	8	Bad
25	19	0	0	0	1	Bad
8	6	2	0	1	0	Bad
19	0	0	0	0	0	Bad
7	21	1	1	0	4	Bad
8	3	0	0	0	0	Bad
10	5	0	1	0	1	Bad
7	22	0	1	0	1	Bad
24	6	1	1	0	1	Bad
12	33	0	1	0	0	Bad
2	8	0	0	1	3	Bad
17	23	1	0	0	2	Bad
3	0	0	2	3	2	Bad
16	28	5	0	0	3	Bad
9	7	0	0	1	5	Bad
8	22	0	0	4	0	Bad
0	0	0	1	0	0	Bad
21	12	0	0	0	0	Bad
7	17	0	0	0	0	Bad
13	16	0	0	0	0	Bad
6	15	0	0	0	3	Bad
6	32	2	0	2	0	Bad
9	33	1	1	0	4	Bad
13	7	0	1	0	0	Bad
0	1	0	1	0	4	Bad
15	16	0	0	0	0	Bad
15	6	0	0	0	1	Bad
28	17	0	1	0	0	Bad
13	16	0	0	1	0	Bad
4	3	0	1	0	0	Bad
0	1	0	0	0	4	Bad
7	4	0	0	0	0	Bad
3	5	0	0	0	2	Bad
16	14	0	1	1	0	Bad
6	12	0	0	0	0	Bad
3	7	0	0	1	0	Bad
1	5	0	0	0	3	Bad
6	2	0	0	1	6	Bad
3	8	0	0	1	2	Bad
8	2	0	1	0	0	Bad
11	7	0	9	0	2	Bad
17	11	0	1	0	3	Bad
13	28	0	1	5	0	Bad
15	6	0	1	2	0	Bad
9	4	0	0	0	5	Bad
25	8	0	0	1	0	Bad
7	3	0	6	0	4	Bad
9	5	0	0	0	2	Bad
24	19	0	1	1	0	Bad
16	18	0	0	0	0	Bad
5	3	0	0	2	0	Bad
5	8	1	0	0	6	Bad
0	2	0	1	0	3	Bad
24	20	0	0	0	0	Bad
19	29	0	1	0	0	Bad
8	24	0	5	0	2	Bad
4	1	1	0	0	1	Bad
3	8	0	0	1	5	Bad
15	11	0	0	0	0	Bad
31	11	1	1	0	0	Bad
11	23	1	2	1	0	Bad
7	5	0	0	0	0	Bad
11	25	0	0	0	3	Bad
4	34	1	1	0	1	Bad
7	8	0	0	0	1	Bad
11	31	0	0	0	0	Bad
18	20	2	0	0	2	Bad
13	8	1	2	0	4	Bad
12	15	0	0	0	2	Bad
2	7	0	0	1	0	Bad
14	15	0	0	0	1	Bad
6	14	1	0	3	3	Bad
9	4	0	0	0	2	Bad
2	1	0	1	2	2	Bad
22	14	0	0	0	2	Bad
32	4	0	0	1	1	Bad
18	21	0	0	0	0	Bad
9	39	0	1	0	0	Bad
9	15	0	1	1	2	Bad
5	4	0	2	0	5	Bad
12	8	0	1	1	2	Bad
8	20	1	1	1	0	Bad
16	6	0	0	1	0	Bad
11	11	0	0	0	0	Bad
34	12	1	1	0	0	Bad
16	12	0	1	1	0	Bad
9	2	1	0	0	0	Bad
5	7	0	1	0	0	Bad
5	10	0	0	0	0	Bad
5	13	1	0	0	5	Bad
9	2	0	0	0	5	Bad
5	8	0	0	0	1	Bad
20	28	0	0	0	0	Bad
3	2	0	0	1	3	Bad
0	0	0	2	3	1	Bad
5	3	0	3	1	4	Bad
3	2	0	1	0	1	Bad
5	31	1	1	2	0	Bad
8	8	0	0	2	1	Bad
15	4	0	0	0	2	Bad
13	9	0	0	0	0	Bad
15	26	0	0	0	4	Bad
15	15	0	1	2	5	Bad
17	6	1	0	0	2	Bad
11	7	0	0	0	1	Bad
12	18	0	0	0	1	Bad
6	7	0	0	0	5	Bad
18	23	0	0	1	0	Bad
10	18	3	0	1	3	Bad
10	8	0	1	3	0	Bad
19	5	0	0	0	2	Bad
8	0	0	2	0	5	Bad
5	22	1	0	2	8	Bad
0	11	0	8	0	4	Bad
25	5	1	0	1	1	Bad
10	4	0	0	0	0	Bad
14	6	0	0	0	3	Bad
4	14	0	2	0	4	Bad
19	28	1	0	0	0	Bad
4	1	0	0	0	0	Bad
17	3	0	2	1	1	Bad
15	1	1	5	1	0	Bad
13	24	0	0	0	2	Bad
22	8	1	1	0	1	Bad
13	15	0	0	0	0	Bad
12	16	0	0	0	3	Bad
3	0	0	3	0	2	Bad
11	30	0	0	1	2	Bad
7	1	0	1	0	2	Bad
2	4	0	1	0	5	Bad
32	13	1	0	0	3	Bad
5	3	0	0	0	2	Bad
7	7	0	0	1	0	Bad
14	2	0	1	1	1	Bad
24	10	1	4	0	0	Bad
20	4	1	0	0	0	Bad
9	13	0	0	0	1	Bad
23	17	0	1	0	0	Bad
21	12	1	0	0	1	Bad
8	22	0	0	0	0	Bad
8	0	0	0	1	0	Bad
8	0	0	2	0	2	Bad
3	6	0	0	1	1	Bad
9	5	0	0	0	0	Bad
20	15	0	0	0	1	Bad
14	14	0	1	0	4	Bad
11	11	1	3	0	3	Bad
6	36	0	0	1	0	Bad
5	3	0	0	0	7	Bad
13	8	0	0	0	0	Bad
21	16	0	5	1	0	Bad
7	0	0	0	0	1	Bad
3	0	0	2	0	1	Bad
5	38	1	0	1	2	Bad
3	4	1	0	0	4	Bad
6	7	0	0	1	5	Bad
2	9	0	4	0	4	Bad
9	20	1	1	0	1	Bad
2	26	3	0	1	1	Bad
13	0	0	0	1	2	Bad
11	23	1	0	0	0	Bad
10	4	0	1	1	1	Bad
14	14	1	1	0	0	Bad
3	28	0	2	1	3	Bad
1	10	1	0	0	5	Bad
15	21	1	0	0	0	Bad
22	21	1	0	0	0	Bad
12	10	0	2	0	0	Bad
22	15	0	0	1	0	Bad
15	17	0	0	0	1	Bad
16	14	0	1	0	1	Bad
10	21	0	0	2	1	Bad
7	5	0	1	0	0	Bad
11	13	0	2	2	1	Bad
2	17	0	0	0	8	Bad
9	0	0	1	1	0	Bad
7	16	0	0	1	4	Bad
28	10	0	0	0	0	Bad
2	15	0	0	0	5	Bad
12	22	0	0	0	0	Bad
13	24	1	0	2	0	Bad
14	6	1	0	1	2	Bad
21	23	1	0	0	0	Bad
9	17	0	1	2	0	Bad
4	29	1	2	0	6	Bad
14	19	1	0	0	0	Bad
9	6	0	1	2	4	Bad
20	6	0	0	1	1	Bad
17	4	3	0	0	2	Bad
8	0	0	0	0	2	Bad
14	24	0	0	0	0	Bad
19	16	1	1	0	0	Bad
18	7	2	1	0	3	Bad
16	9	0	1	0	0	Bad
10	29	0	0	1	1	Bad
19	23	0	0	0	1	Bad
7	12	0	0	2	3	Bad
8	6	0	0	1	9	Bad
17	32	0	0	0	1	Bad
5	1	0	3	0	2	Bad
31	17	1	1	1	0	Bad
9	29	0	0	0	0	Bad
0	2	1	0	0	4	Bad
15	20	0	0	0	1	Bad
16	9	0	0	1	1	Bad
8	3	0	0	0	5	Bad
4	11	0	0	1	4	Bad
21	20	0	0	0	1	Bad
15	23	0	0	0	1	Bad
11	24	0	0	0	2	Bad
10	37	0	0	0	0	Bad
9	13	0	0	1	0	Bad
10	24	0	0	0	1	Bad
13	0	0	1	0	0	Bad
18	10	0	2	0	0	Bad
0	1	0	0	0	3	Bad
9	25	0	0	0	0	Bad
4	6	0	0	3	0	Bad
9	9	2	0	1	8	Bad
7	13	0	0	2	1	Bad
13	26	1	1	0	3	Bad
9	11	1	3	3	1	Bad
14	17	0	0	0	0	Bad
19	18	1	0	0	0	Bad
19	13	1	0	0	2	Bad
21	7	1	0	0	2	Bad
2	16	0	0	2	0	Bad
8	14	1	0	0	2	Bad
20	14	0	0	0	0	Bad
15	3	1	2	0	0	Bad
9	10	0	0	1	2	Bad
26	8	1	1	0	2	Bad
7	6	0	0	0	0	Bad
17	25	1	0	1	0	Bad
2	19	0	1	0	5	Bad
6	14	2	1	0	6	Bad
13	22	0	0	1	2	Bad
9	31	0	0	0	0	Bad
8	5	0	10	0	3	Bad
11	26	0	0	1	0	Bad
8	15	1	0	1	3	Bad
17	5	0	3	1	1	Bad
16	12	3	0	0	0	Bad
16	21	1	0	1	1	Bad
8	6	0	0	0	0	Bad
13	0	0	0	0	0	Bad
26	23	0	0	0	1	Bad
17	5	0	1	0	1	Bad
12	20	1	1	0	1	Bad
1	8	0	2	0	7	Bad
3	34	1	3	0	2	Bad
13	10	0	0	1	0	Bad
14	20	0	0	0	2	Bad
22	6	0	2	0	0	Bad
19	10	0	1	0	1	Bad
2	5	1	0	3	5	Bad
16	24	0	1	2	1	Bad
20	15	0	0	0	0	Bad
10	2	0	3	0	7	Bad
12	29	3	0	0	0	Bad
18	22	1	0	0	2	Bad
7	0	0	0	0	7	Bad
11	21	0	0	0	2	Bad
13	26	0	0	1	1	Bad
16	24	0	0	0	0	Bad
2	2	0	0	0	4	Bad
2	7	0	0	3	6	Bad
6	45	4	0	0	0	Bad
12	15	0	1	0	0	Bad
15	19	0	0	0	0	Bad
2	11	0	2	0	5	Bad
9	5	0	0	0	0	Bad
0	0	0	2	0	2	Bad
13	37	1	0	2	1	Bad
20	7	0	0	0	0	Bad
23	17	0	0	0	1	Bad
10	16	1	0	1	5	Bad
11	18	1	0	0	3	Bad
4	8	0	1	3	2	Bad
5	24	0	0	0	1	Bad
6	4	0	1	0	1	Bad
5	8	0	0	0	0	Bad
9	31	0	0	0	2	Bad
9	24	0	0	0	6	Bad
12	10	1	1	0	0	Bad
5	4	0	2	0	3	Bad
16	0	0	2	1	0	Bad
4	3	1	1	1	5	Bad
7	11	1	0	0	4	Bad
20	21	1	0	0	0	Bad
18	8	0	0	0	1	Bad
8	6	1	0	2	5	Bad
1	4	1	0	0	8	Bad
4	32	0	0	0	0	Bad
12	12	0	0	0	1	Bad
18	9	1	0	0	0	Bad
8	10	0	0	0	0	Bad
7	12	1	3	0	3	Bad
19	14	1	2	0	5	Bad
7	9	2	0	2	7	Bad
16	20	0	0	1	0	Bad
0	1	0	0	0	3	Bad
13	20	1	0	0	2	Bad
2	9	0	0	0	6	Bad
6	3	0	0	0	1	Bad
4	12	1	0	1	1	Bad
15	17	0	0	1	0	Bad
19	12	1	0	0	0	Bad
9	4	1	1	0	7	Bad
7	3	1	0	3	2	Bad
17	23	1	0	0	0	Bad
20	6	0	1	0	2	Bad
13	18	0	2	0	3	Bad
13	2	0	2	0	3	Bad
4	35	2	0	0	1	Bad
17	1	0	2	1	1	Bad
16	12	1	1	1	1	Bad
16	2	0	0	0	3	Bad
11	23	2	0	2	1	Bad
16	15	0	0	0	1	Bad
4	6	0	0	0	8	Bad
12	28	0	0	1	0	Bad
9	5	0	3	0	4	Bad
23	24	3	0	0	0	Bad
5	17	0	2	5	2	Bad
13	23	0	0	1	4	Bad
9	1	0	1	0	3	Bad
8	6	0	1	0	0	Bad
4	10	0	3	0	0	Bad
12	14	2	1	1	0	Bad
16	20	0	0	0	1	Bad
1	0	0	1	0	7	Bad
8	9	0	2	2	1	Bad
10	9	0	1	0	0	Bad
8	9	0	1	2	0	Bad
10	3	0	0	3	0	Bad
15	28	2	1	0	0	Bad
8	1	1	0	0	5	Bad
15	16	2	0	0	6	Bad
19	20	0	0	1	0	Bad
5	22	0	0	0	8	Bad
14	14	0	1	0	0	Bad
7	5	0	0	1	0	Bad
0	0	0	0	0	3	Bad
20	9	0	0	3	1	Bad
4	31	0	0	0	0	Bad
0	3	0	2	0	5	Bad
10	7	0	0	0	0	Bad
4	3	0	0	3	1	Bad
10	5	0	0	0	0	Bad
24	7	0	0	1	0	Bad
1	8	1	0	0	0	Bad
49	7	0	0	0	0	Bad
21	14	1	0	0	0	Bad
11	8	0	0	0	0	Bad
6	1	0	0	0	2	Bad
15	11	0	1	0	0	Bad
18	7	0	1	0	1	Bad
8	15	0	0	0	1	Bad
6	7	0	0	0	1	Bad
5	7	0	0	0	8	Bad
0	0	0	0	0	3	Bad
2	17	0	0	0	3	Bad
2	6	0	1	1	2	Bad
20	20	0	1	0	0	Bad
23	19	0	0	0	0	Bad
15	13	0	0	0	1	Bad
6	9	0	0	1	0	Bad
21	22	0	0	0	0	Bad
11	36	1	0	0	1	Bad
13	4	0	1	1	2	Bad
10	15	2	0	0	0	Bad
12	9	0	3	0	1	Bad
16	35	0	0	0	0	Bad
21	16	0	0	0	1	Bad
6	36	2	0	0	1	Bad
8	23	0	0	1	6	Bad
9	5	0	0	0	0	Bad
11	16	0	0	0	1	Bad
17	6	1	0	0	0	Bad
6	3	0	3	1	2	Bad
18	5	1	0	0	0	Bad
18	19	1	0	0	1	Bad
13	20	1	1	0	0	Bad
10	2	0	1	0	0	Bad
10	25	0	0	0	2	Bad
25	11	0	0	0	0	Bad
15	8	0	0	0	5	Bad
11	11	0	1	0	0	Bad
16	7	0	1	0	0	Bad
13	20	1	0	0	3	Bad
4	0	1	4	0	3	Bad
13	9	0	0	0	1	Bad
9	3	0	0	0	2	Bad
16	13	2	2	1	3	Bad
3	2	1	0	0	6	Bad
12	12	1	0	3	2	Bad
5	6	0	0	0	0	Bad
11	9	1	0	0	1	Bad
24	14	0	0	0	0	Bad
1	4	0	0	0	1	Bad
9	25	0	1	1	2	Bad
5	4	0	0	1	2	Bad
16	11	0	2	0	0	Bad
13	9	0	1	0	1	Bad
4	4	0	0	0	7	Bad
6	12	1	0	2	1	Bad
16	3	0	0	0	2	Bad
13	11	1	3	0	1	Bad
8	6	0	0	0	1	Bad
6	23	0	0	1	1	Bad
18	18	0	0	0	1	Bad
9	29	1	1	2	1	Bad
12	26	0	0	0	0	Bad
10	2	1	1	0	0	Bad
19	17	1	0	0	0	Bad
4	4	2	1	2	5	Bad
24	16	0	0	0	0	Bad
0	2	0	2	1	1	Bad
4	5	0	2	0	4	Bad
7	24	0	0	2	0	Bad
4	3	0	0	2	1	Bad
27	10	0	0	0	1	Bad
0	7	0	3	3	2	Bad
18	13	0	0	0	8	Bad
14	8	0	2	0	1	Bad
15	2	1	0	0	0	Bad
7	26	0	0	0	1	Bad
9	19	2	1	0	3	Bad
24	12	1	0	0	1	Bad
5	6	2	4	3	1	Bad
14	25	0	0	0	0	Bad
23	4	0	0	0	0	Bad
3	36	0	0	0	0	Bad
8	16	0	2	2	0	Bad
16	22	0	1	0	0	Bad
0	11	0	0	1	0	Bad
18	4	1	1	1	1	Bad
10	12	1	1	0	9	Bad
3	1	0	0	1	5	Bad
10	32	0	0	1	0	Bad
11	32	0	1	0	0	Bad
0	27	1	1	0	5	Bad
10	6	0	1	1	1	Bad
15	20	1	0	0	4	Bad
14	6	1	0	0	0	Bad
16	32	0	0	0	0	Bad
9	15	1	0	1	0	Bad
12	34	0	0	0	1	Bad
11	13	0	0	0	0	Bad
13	24	1	0	0	0	Bad
1	0	0	4	1	10	Bad
22	12	0	0	0	1	Bad
13	17	1	2	0	0	Bad
24	14	0	0	0	0	Bad
11	5	0	4	0	1	Bad
30	19	0	1	0	0	Bad
10	6	0	1	0	0	Bad
6	4	0	1	0	1	Bad
9	33	2	0	0	0	Bad
14	24	1	2	1	1	Bad
16	5	0	0	0	2	Bad
23	11	0	1	0	2	Bad
17	19	0	0	0	0	Bad
7	35	0	1	0	3	Bad
16	20	1	0	0	1	Bad
24	22	0	0	0	0	Bad
19	20	0	1	1	0	Bad
10	26	0	0	0	0	Bad
6	10	0	0	0	3	Bad
8	6	0	0	0	1	Bad
23	14	1	0	0	0	Bad
10	16	1	0	0	1	Bad
4	34	0	0	0	0	Bad
0	3	0	0	0	6	Bad
4	34	1	0	0	1	Bad
14	25	1	0	0	0	Bad
21	9	0	1	1	1	Bad
4	3	0	4	0	5	Bad
17	28	0	0	0	1	Bad
7	4	0	0	1	0	Bad
5	8	0	6	0	0	Bad
4	27	2	0	0	2	Bad
8	1	0	1	0	0	Bad
13	15	1	0	0	5	Bad
13	16	2	0	0	7	Bad
24	8	1	0	1	0	Bad
4	19	1	0	1	5	Bad
14	21	0	0	0	0	Bad
21	15	0	0	2	1	Bad
12	9	0	0	0	1	Bad
18	26	0	0	0	3	Bad
8	5	0	0	0	0	Bad
12	5	0	0	0	1	Bad
23	11	0	1	0	3	Bad
10	27	0	0	1	0	Bad
4	1	0	1	0	1	Bad
18	5	0	0	1	2	Bad
4	31	2	0	0	0	Bad
20	12	0	0	0	1	Bad
14	21	0	0	0	0	Bad
24	20	0	0	0	1	Bad
18	15	0	0	0	1	Bad
14	8	0	1	0	2	Bad
6	36	1	0	0	0	Bad
17	17	0	0	0	2	Bad
22	21	2	0	0	0	Bad
10	30	1	0	0	0	Bad
14	21	0	0	1	1	Bad
19	3	0	1	0	0	Bad
14	7	0	1	1	0	Bad
7	9	0	1	0	0	Bad
2	4	0	0	1	7	Bad
11	33	1	0	0	0	Bad
28	9	1	1	0	0	Bad
12	27	1	0	0	0	Bad
4	22	2	0	0	11	Bad
1	47	1	0	0	1	Bad
12	14	0	1	0	0	Bad
6	2	0	1	0	0	Bad
4	3	0	1	0	2	Bad
11	30	1	0	2	1	Bad
5	8	0	0	2	1	Bad
2	42	1	0	0	3	Bad
19	7	0	0	1	0	Bad
6	12	1	0	1	6	Bad
15	10	0	1	0	0	Bad
11	26	0	0	0	0	Bad
7	16	3	2	0	5	Bad
3	51	0	0	0	0	Bad
14	28	1	1	1	0	Bad
19	26	1	0	0	2	Bad
15	17	0	1	0	1	Bad
13	25	0	0	0	0	Bad
7	11	0	1	0	2	Bad
5	17	1	0	1	2	Bad
12	0	0	0	0	1	Bad
11	21	0	0	1	1	Bad
5	31	0	1	0	4	Bad
3	2	1	0	0	0	Bad
10	3	0	1	0	1	Bad
23	13	1	0	1	3	Bad
0	1	0	6	0	6	Bad
9	8	1	0	0	1	Bad
2	0	1	3	0	3	Bad
9	3	0	0	0	0	Bad
10	4	0	1	0	0	Bad
27	25	0	0	0	1	Bad
9	17	0	0	0	0	Bad
5	3	3	0	2	6	Bad
6	6	1	0	0	1	Bad
30	8	0	1	0	1	Bad
3	3	1	0	0	2	Bad
10	21	2	1	0	1	Bad
28	14	0	0	0	0	Bad
17	20	0	0	0	0	Bad
13	26	1	0	0	1	Bad
27	12	0	0	0	1	Bad
17	11	2	0	1	0	Bad
8	7	0	0	0	0	Bad
5	37	0	0	0	0	Bad
5	2	0	0	1	0	Bad
2	12	2	0	7	5	Bad
10	34	2	0	0	0	Bad
12	17	0	0	1	4	Bad
6	23	0	0	0	0	Bad
11	5	0	0	0	1	Bad
5	10	0	1	0	1	Bad
14	21	1	1	1	5	Bad
13	12	0	0	0	1	Bad
15	0	0	0	1	0	Bad
7	4	0	0	2	2	Bad
17	14	0	0	0	0	Bad
17	19	3	0	0	1	Bad
12	2	1	0	0	0	Bad
17	2	0	0	1	1	Bad
14	17	2	2	0	2	Bad
13	12	0	0	3	2	Bad
13	20	2	0	0	2	Bad
2	21	1	0	0	1	Bad
0	4	0	0	0	1	Bad
2	3	0	1	0	0	Bad
10	2	0	0	0	0	Bad
10	25	0	0	0	3	Bad
12	11	0	1	0	0	Bad
16	19	0	2	0	0	Bad
9	14	0	0	2	0	Bad
11	0	1	0	1	0	Bad
22	7	0	2	1	2	Bad
6	9	0	4	0	1	Bad
4	5	0	0	0	1	Bad
0	0	0	0	0	5	Bad
16	4	1	0	0	3	Bad
3	22	0	0	3	1	Bad
8	13	0	0	2	5	Bad
17	24	3	0	0	1	Bad
8	20	1	0	0	1	Bad
18	20	0	0	0	0	Bad
0	0	0	0	0	1	Bad
10	1	0	0	0	7	Bad
7	10	0	0	2	0	Bad
5	10	0	0	0	0	Bad
22	14	0	0	1	1	Bad
13	8	0	1	1	1	Bad
13	6	0	2	2	3	Bad
4	5	0	0	0	1	Bad
17	23	0	0	0	1	Bad
6	4	0	2	0	2	Bad
0	0	0	1	0	1	Bad
15	13	0	0	0	7	Bad
4	3	0	0	0	0	Bad
2	9	1	0	0	8	Bad
24	25	0	0	0	1	Bad
19	8	0	3	0	2	Bad
5	15	0	0	2	8	Bad
9	0	0	0	0	6	Bad
4	1	0	0	0	3	Bad
23	6	1	0	0	2	Bad
3	8	0	1	0	6	Bad
3	10	0	0	2	1	Bad
3	4	0	1	0	0	Bad
2	6	0	0	0	4	Bad
7	8	1	0	1	1	Bad
7	11	0	0	1	1	Bad
6	7	2	0	0	2	Bad
13	10	0	0	0	3	Bad
1	0	0	0	0	2	Bad
14	14	0	0	0	5	Bad
2	1	0	0	1	1	Bad
35	10	0	0	0	0	Bad
20	22	0	0	0	0	Bad
8	4	1	0	2	0	Bad
23	8	0	0	1	2	Bad
12	12	0	1	1	1	Bad
17	22	0	0	0	1	Bad
17	8	1	0	0	0	Bad
12	10	0	0	2	2	Bad
12	6	1	3	0	2	Bad
6	28	0	1	1	0	Bad
5	5	0	2	2	0	Bad
10	12	0	0	1	3	Bad
13	7	0	0	0	0	Bad
12	2	1	0	0	1	Bad
21	9	1	0	0	0	Bad
13	28	1	0	0	1	Bad
22	5	0	0	0	0	Bad
19	7	1	2	0	3	Bad
9	25	0	0	0	0	Bad
1	0	0	0	1	4	Bad
14	16	0	0	0	0	Bad
8	18	0	1	0	2	Bad
29	14	0	2	1	0	Bad
12	17	0	0	0	0	Bad
20	16	0	0	0	0	Bad
6	4	1	0	1	0	Bad
0	6	1	0	0	0	Bad
6	15	0	2	0	0	Bad
10	31	0	0	0	1	Bad
5	19	0	1	0	0	Bad
7	6	0	0	0	2	Bad
23	9	0	0	0	0	Bad
13	24	1	0	0	0	Bad
8	5	0	0	0	3	Bad
26	16	1	0	1	0	Bad
11	3	0	0	0	0	Bad
21	20	1	0	0	2	Bad
11	33	0	0	0	0	Bad
8	22	1	0	0	3	Bad
21	3	0	0	0	2	Bad
15	24	1	0	0	0	Bad
2	31	1	0	1	2	Bad
3	21	1	1	0	4	Bad
20	13	0	0	0	0	Bad
14	8	0	0	0	0	Bad
7	7	0	0	2	5	Bad
0	75	0	1	4	0	Bad
0	4	0	30	15	9	Bad
47	24	0	0	0	13	Bad
1	68	2	1	2	3	Bad
0	0	0	5	5	2	Bad
1	8	0	0	60	0	Bad
3	69	1	0	0	3	Bad
20	5	0	5	0	15	Bad
2	9	0	15	6	25	Bad
13	34	0	4	3	18	Bad
3	32	1	3	17	9	Bad
0	0	0	2	0	2	Bad
2	67	0	7	1	13	Bad
0	6	0	8	12	15	Bad
1	67	1	1	4	1	Bad
20	49	0	0	1	0	Bad
0	65	0	0	6	6	Bad
2	79	1	2	2	7	Bad
0	4	0	0	5	78	Bad
4	31	1	11	9	17	Bad
1	56	0	0	4	1	Bad
6	74	0	0	4	2	Bad
2	4	0	5	1	34	Bad
13	76	0	0	9	7	Bad
1	72	0	0	0	1	Bad
12	9	0	0	1	58	Bad
4	66	0	0	0	1	Bad
0	64	1	2	7	3	Bad
0	0	0	1	0	3	Bad
4	24	0	8	21	20	Bad
1	16	1	6	40	13	Bad
0	37	0	2	9	1	Bad
1	1	0	13	2	45	Bad
34	7	0	4	2	8	Bad
15	7	1	8	3	38	Bad
5	28	0	1	0	36	Bad
0	0	0	0	18	1	Bad
7	11	0	3	7	3	Bad
16	43	0	0	1	8	Bad
14	62	1	0	0	2	Bad
7	23	0	8	1	24	Bad
14	1	0	2	3	5	Bad
3	78	0	0	0	2	Bad
33	28	0	4	2	10	Bad
5	45	2	0	16	1	Bad
5	78	1	0	2	23	Bad
19	23	1	1	15	17	Bad
0	12	0	5	15	3	Bad
0	0	0	3	1	2	Bad
16	17	2	4	11	8	Bad
2	0	0	4	3	8	Bad
1	20	1	4	6	21	Bad
0	46	2	1	11	4	Bad
3	3	1	7	1	16	Bad
6	31	0	6	8	10	Bad
0	73	0	0	0	0	Bad
0	0	0	2	1	0	Bad
0	0	0	1	0	11	Bad
12	8	0	12	2	22	Bad
2	3	0	13	12	9	Bad
1	66	0	1	4	0	Bad
8	38	4	9	8	17	Bad
6	54	0	3	12	2	Bad
0	54	0	4	9	36	Bad
10	21	0	7	4	27	Bad
0	1	0	3	19	0	Bad
27	38	0	0	16	7	Bad
0	1	0	0	0	1	Bad
2	21	0	5	3	14	Bad
2	81	0	0	10	9	Bad
0	40	0	4	16	1	Bad
0	39	0	4	20	18	Bad
15	55	0	0	0	11	Bad
[truncated: 14,685 more rows]
